# Supplementary material for: Viromes of Freshwater Fish with Lacustrine and Diadromous Life Histories Differ in Composition
Source: Viruses. 2022 Jan 27;14(2):257. doi: 10.3390/v14020257 (PMC8878276; doi:10.3390/v14020257)
Supplement: Supplementary file 1 [file viruses-14-00257-s001.zip]

Archive with 9 entries (8 files):
- Supplement/
- Supplement/Figure S2 RPS13 Abundance.pdf
- __MACOSX/Supplement/._Figure S2 RPS13 Abundance.pdf
- Supplement/Figure S3 Body Condition Correlations.pdf
- __MACOSX/Supplement/._Figure S3 Body Condition Correlations.pdf
- Supplement/Table S1 Novel Fish Viruses of Retropinna retropinna and Gobiomorphus cotidianus Updated Accessions.xlsx
- __MACOSX/Supplement/._Table S1 Novel Fish Viruses of Retropinna retropinna and Gobiomorphus cotidianus Updated Accessions.xlsx
- Supplement/Figure S1 Invertebrate Virus Phylogenies.pdf
- __MACOSX/Supplement/._Figure S1 Invertebrate Virus Phylogenies.pdf
