# Supplementary material for: Viromes of Freshwater Fish with Lacustrine and Diadromous Life Histories Differ in Composition
Source: Viruses. 2022 Jan 27;14(2):257. doi: 10.3390/v14020257 (PMC8878276; doi:10.3390/v14020257)
Supplement: Supplementary file 1 [file viruses-14-00257-s001.zip › Supplement/Table S1 Novel Fish Viruses of Retropinna retropinna and Gobiomorphus cotidianus Updated Accessions.xlsx]

## Sheet: Sheet1
Virus	Family	Host	location	NCBI Accession	Sequence(s) Length (Amino Acids)	Closest Aminio Acid Match in NCBI nr Database (GenBank Accession)	AA Similarity (%)	e-value
Toitoi astrovirus 1	Astroviridae	G. cotidianus	Lake Hayes	OL871126	91	RNA-dependent RNA polymerase [Wenling gobies fish astro-like virus] AVM87598.1	58.89	5e-27
Toitoi astrovirus 1	Astroviridae	G. cotidianus	Lake Hayes	OL871131	82	RNA-dependent RNA polymerase [Wenling gobies fish astro-like virus] AVM87598.1	39.24	2e-10
Toitoi astrovirus 1	Astroviridae	G. cotidianus	Lake Hayes		323	hypothetical protein [Wenling gobies fish astro-like virus] AVM87597.1	39.38	1e-59
				OL871128	764	RNA-dependent RNA polymerase [Wenling gobies fish astro-like virus] AVM87598.1	51.09	0
					1000	hypothetical protein, partial [Wenling gobies fish astro-like virus] AVM87600.1	26.18	2e-32
Toitoi astrovirus 1	Astroviridae	G. cotidianus	Lake Wanaka	OL871129	226	RNA-dependent RNA polymerase [Wenling gobies fish astro-like virus] AVM87598.1	49.75	8e-60
					326	hypothetical protein [Wenling gobies fish astro-like virus] AVM87597.1	38.82	6e-62
Toitoi astrovirus 1	Astroviridae	G. cotidianus	Otokaia Creek	OL871127	141	RNA-dependent RNA polymerase [Wenling gobies fish astro-like virus] AVM87598.1	48.2	6e-37
Toitoi astrovirus 2	Astroviridae	G. cotidianus	Otokaia Creek	OL871130	234	RNA-dependent RNA polymerase [Wenling gobies fish astro-like virus] AVM87598.1	63.25	4e-102
Porure astrovirus 1	Astroviridae	R. retropina	Lake Tennants	OL871133	376	RNA-dependent RNA polymerase [Wenling gobies fish astro-like virus] AVM87598.1	52.35	3e-121
Porure astrovirus 1	Astroviridae	R. retropina	Lake Tennants	OL871132	315	RNA-dependent RNA polymerase [Wenling gobies fish astro-like virus] AVM87598.1	53.18	2e-105
Toitoi paramyxovirus 1	Paramyxoviridae	G. cotidianus	Otokaia Creek		518	nucleocapsid protein [Wenzhou Apodemus agrarius henipavirus 1] UBB42268.1	30.49	2e-57
					535	phosphoprotein P [Tupaia paramyxovirus] AAD28695.1	25.63	0.002
					427	matrix protein [Bat paramyxovirus] AYM47524.1	34.72	2e-43
					549	fusion protein [Salmon aquaparamyxovirus] AYN62585.1	22.62	3e-26
				OL871136	1105	large protein 2 [Bat paramyxovirus] AYM47517.1	52.76	1e-172
Toitoi isavirus 1	Orthomyxovirus	G. cotidianus	Otokaia Creek	OL871134	346	PB1 polymerase protein [Salmon isavirus] ACJ37394.1	54	4e-119
					128	putative fusion protein [Pilchard orthomyxovirus] QJQ28592.1	36.2	1e-13
					473	nucleoprotein [Salmon isavirus] AFQ33643.1	32.96	1e-51
Toitoi isavirus 2	Orthomyxovirus	G. cotidianus	Waikouaiti River	OL871135	147	RNA polymerase PB1 [Salmon isavirus] AAK48525.1	59.31	2e-49
					202	matrix protein 1, partial [Salmon isavirus] AAW72728.1	29.75	4e-19
					343	nucleoprotein [Salmon isavirus] ABF68035.1	34.17	1e-40
Porure rhabdovirus 1	Rhabdoviridae	R. retropina	Te Awainanga River	OL871137	175	L protein [Wuhan redfin culter dimarhabodovirus] AVM87289.1	62.29	4e-66
Porure totivirus 1	Totiviridae	R. retropina	Te Awainanga River		257	capsid [Golden shiner toti-like virus 1] QXI66638.1	48.67	6e-64
				OL871138	144	RNA-dependent RNA polymerase [Common carp toti-like virus 1] QXJ19454.1	42.66	2e-25
Toitoi poxvirus 1	Poxviridae	G. cotidianus	Waikouaiti River	OL871139	85	DNA-directed RNA polymerase, 18 kD subunit [Carp edema virus] BCT22690.1	47.06	2e-18
Toitoi herpesvirus 1	Alloherpesviridae	G. cotidianus	Lake Hayes	OL871140	130	DNA dependent DNA polymerase [Percid herpesvirus 2] AWU46759.1	48.36	9e-31
Toitoi herpesvirus 1	Alloherpesviridae	G. cotidianus	Lake Hayes	OL871142	96	DNA dependent DNA polymerase [Percid herpesvirus 2] AWU46759.1	55.21	6e-25
Toitoi herpesvirus 1	Alloherpesviridae	G. cotidianus	Otokaia Creek	OL871141	76	DNA dependent DNA polymerase [Siberian sturgeon herpesvirus] ADC79714.1	47.3	3e-17
Porure adintovirus 1	Adinotviridae	R. retropina	Te Awainanga River	OL871144	155	PolB [Larimichthys croaker adintovirus] DAC81317.1	48.18	1e-29
Porure adintovirus 1	Adinotviridae	R. retropina	Te Awainanga River	OL871143	72	PolB [Larimichthys croaker adintovirus] DAC81317.1	60.32	6e-17
Porure adintovirus 2	Adinotviridae	R. retropina	Lake Tennants	OL871146	57	PolB [Larimichthys croaker adintovirus] DAC81317.1	73.58	7e-18
Porure adintovirus 2	Adinotviridae	R. retropina	Lake Tennants	OL871145	101	PolB [Larimichthys croaker adintovirus] DAC81317.1	67.44	4e-30
Porure adintovirus 2	Adinotviridae	R. retropina	Lake Rotorua	OL871147	58	PolB [Larimichthys croaker adintovirus] DAC81317.1	72.72	2e-17
